# Supplementary material for: Treatment Outcomes in Spinal Tumors According to Patients’ Perspectives: A Focus on Indeterminate Spinal Instability
Source: Curr Oncol. 2025 Jan 13;32(1):38. doi: 10.3390/curroncol32010038 (PMC11763783; doi:10.3390/curroncol32010038)
Supplement: Supplementary file 1 [file curroncol-32-00038-s001.zip]

Archive with 1 entries (1 files):
- curroncol-3390654-supplementary.pdf
